# Supplementary material for: Comparative effects of structured exercise protocols on depression and anxiety symptoms: a network meta-analysis
Source: Front Psychiatry. 2026 Jun 8;17:1870361. doi: 10.3389/fpsyt.2026.1870361 (PMC13284056; doi:10.3389/fpsyt.2026.1870361)
Supplement: Supplementary file 2 [file Table2.xlsx]

## Sheet: Sheet1
Effect modifier factor	Yoga (YG) (n=10)	Tai Chi (TC) (n=3)	Pilates (PL) (n=1)	Resistance Exercise (RE) (n=3)	Aerobic Exercise (AE) (n=1)	Compound Exercise (CE) (n=3)	HIIT (n=2)	MICT (n=2)
Average age range (years)	24.2 ~ 71.2	18.8 ~ 26.6	47.1	29.1 ~ 41.3	41.8	34.1 ~ 34.2	63.5	63.5
Female proportion range (%)	0 ~ 100¹	50 ~ 68²	Not reported separately	44 ~ 67²	51.5³	100	50²	50²
Baseline depression/anxiety level	Mild to severe	Mild/Subclinical	Mild	Moderate to severe	Moderate	Mild to moderate	Mild	Mild
Primary Diagnosis/Screening Method	Clinical diagnosis or scale screening	Scale Screening	Scale Screening (HADS)	Clinical diagnosis or scale screening	Clinical Diagnosis	Scale Screening	Scale Screening	Scale Screening
Main Comorbidities/Population Characteristics	Depression, Parkinson's disease, pregnant and postpartum women, chronic pain, cancer survivors, college students	College Students, High-Stress Populations	Multiple Sclerosis	PTSD, depressive symptoms, community population	Depression	Maternal and Child	Mild Cognitive Impairment	Mild Cognitive Impairment
Intervention Cycle Range (weeks)	2 ~ 12	8 ~ 16	8	3 ~ 12	8	8 ~ 24	12	12
Frequency Range (times/week)	1 ~ 14	1 ~ 3	2	2 ~ 9	3	2 ~ 3	3	1
Duration per Session (minutes)	Not fully unified (mostly 30~60)	Not Fully Unified (Mostly 40~60)	Unclear Single Duration	Not fully unified	Not Specified Single Duration	Not Fully Unified	Unclear Single Duration	Unclear Single Duration
Supervision Status	Mostly supervised courses	Supervised Courses	Initial Guidance + Home	Mostly supervised	Supervised	Supervised	Supervised	Supervised
Control Type	Routine care/waiting for treatment/maintaining daily activities	No Intervention	Waiting for Treatment	Routine care/no intervention	Routine Care	Routine Care/Health Education	Maintain Daily Activities	Maintain Daily Activities
