# Supplementary material for: Comparative effects of structured exercise protocols on depression and anxiety symptoms: a network meta-analysis
Source: Front Psychiatry. 2026 Jun 8;17:1870361. doi: 10.3389/fpsyt.2026.1870361 (PMC13284056; doi:10.3389/fpsyt.2026.1870361)
Supplement: Supplementary file 3 [file Table3.xlsx]

## Sheet: Sheet1
Included in the study	Intervention node	Specific exercise subtype/description	Strength Setting	Contains respiratory components	Includes meditation/mindfulness	Contains relaxation ingredients	Family Exercise Requirements	Supervision Status	Compliance Report¹
Sunil S Y et al. (2024)	YG	Yoga Breathing Techniques	Perceived Intensity	Yes	No	No	No	Full supervision	Not reported in detail
Nyer et al. (2025)	YG	Hot Hatha Yoga	Moderate	Yes	Yes	Yes	No hard requirements	Group classes (twice a week)	Reported, with high average attendance rate
M J Sangeethalaxmi et al. (2023)	YG	Yoga Breathing and Relaxation	Not Specified	Yes	No	Yes	No	High-frequency supervision (7 times a week)	Not reported in detail
Papp M.E et al. (2019)	YG	High-Intensity Hatha Yoga	High	Yes (Combination style)	No	No	No	Once a week class	Not reported in detail
Roche LT et al. (2016)	YG	“Stillness in Motion” Yoga Method	Not Specified	Yes	Yes	Yes	No	Course supervision	Not reported in detail
Goran K et al. (2018)	YG	Yoga and Educational Intervention	Not Specified	Yes	May contain	May contain	No	Course supervision	Not reported in detail
Kyle D et al. (2015)	YG	Prenatal Yoga	Not Specified	Yes	Yes	Yes	No	Once a week class	Not reported in detail
Cramer et al. (2015)	YG	Yoga and Meditation	Not Specified	Yes	Yes	Yes	No	Once a week class	Not reported in detail
Angela G et al. (2020)	YG	Yoga	Not Specified	Yes	No	Yes	No	Course supervision	Not reported in detail
Xu Q et al. (2025)	YG	Laughter Yoga	Low	Yes	No	No	No	High frequency, partial supervision	Reported compliance rate
Kwok J et al. (2025)	YG	Meditation and Yoga	Not Specified	Yes	Yes	Yes	No	Once a week	Reported dropout rate and compliance
Xu K et al. (2026)	TC	24 Forms of Tai Chi	Not Specified	May combine with breathing	No	No	No	Twice a week classes	Not reported in detail
Sun J et al. (2024)	TC	Tai Chi	Not Specified	May combine with breathing	No	No	No	Three times a week classes	Not reported in detail
Tiffany F et al. (2013)	TC	Tai Chi/Yoga Combination²	Not Specified	May contain	May contain	May contain	No	Once a week class	Not reported in detail
Karl M F et al. (2021)	PL	Home Pilates	Moderate	No	No	No	Yes	Initial guidance + home-based	Compliance diary
Whitworth et al. a (2019)	RE	Resistance Training	High	No	No	No	No	High-frequency supervision (9 times a week)	Not reported in detail
Whitworth et al. b (2019)	RE	High-Intensity Resistance Training	High	No	No	No	No	High-frequency supervision (9 times a week)	Not reported in detail
Ciccolo et al. (2022)	RE	Resistance Training	Not Specified	No	No	No	No	Twice a week classes	Reported feasibility and attendance rate
Udatha T R et al. (2020)	AE	Aerobic Exercise	Moderate	No	No	No	No	Three times a week	Not reported in detail
Sanchez-Polan M et al. (2026)	CE	Compound Exercise Intervention	Not Specified	No	No	No	No	Three times a week	Reported compliance
Yu et al. a (2023)	MICT	Sustained Moderate-Intensity Aerobic	Moderate	No	No	No	No	Once a week supervision	Not reported separately
Yu et al. b (2023)	HIIT	High-Intensity Interval Training	>85% Maximum Heart Rate	No	No	No	No	Three times a week supervision	Not reported separately
